# Supplementary material for: Incident Rheumatoid Arthritis Following Statin Use: From the View of a National Cohort Study in Korea
Source: J Pers Med. 2022 Apr 1;12(4):559. doi: 10.3390/jpm12040559 (PMC9032630; doi:10.3390/jpm12040559)
Supplement: Supplementary file 1 [file jpm-12-00559-s001.zip]

Archive with 1 entries (1 files):
- jpm-1607747-supplementary.PDF
